# Supplementary material for: Electrochemical Detection of miR-29a and miR-34a Using AuNPs Immobilized by a Silsesquioxane Polyelectrolyte: Potential Early Alzheimer’s Disease Biomarkers Detection
Source: Sensors (Basel). 2026 Mar 27;26(7):2089. doi: 10.3390/s26072089 (PMC13074746; doi:10.3390/s26072089)
Supplement: Supplementary file 1 [file sensors-26-02089-s001.zip]

Archive with 1 entries (1 files):
- sensors-4202480-supplementary.pdf
